# Supplementary material for: Methylphenidate reorganizes cortical hierarchy through dopaminergic modulation
Source: Nat Commun. 2025 Dec 13;17:791. doi: 10.1038/s41467-025-67477-y (PMC12824357; doi:10.1038/s41467-025-67477-y)
Supplement: Supplementary file 4 — Source data [file 41467_2025_67477_MOESM4_ESM.xlsx]

## Sheet: Fig3d
sess	3a	IFSa	PUTda
PL	-0.0489353	-0.00453786	-0.0179532
PL	-0.0512188	0.00141487	0.0148691
PL	-0.0984395	-0.0467478	-0.0192844
PL	-0.0871194	-0.00971411	0.0157194
PL	-0.0441252	-0.00193765	-0.00521128
PL	-0.0487412	-0.018438	-0.0223733
PL	-0.0660383	-0.0481191	-0.0246432
PL	-0.0802424	-0.0271705	-0.00355642
PL	-0.0709306	-0.0100679	-0.013508
PL	-0.0575741	0.0101697	-0.00013732
PL	-0.0421773	-0.00949892	-0.00987744
PL	-0.016112	-0.00733251	-0.0125808
PL	-0.0122297	0.00346302	-0.014496
PL	-0.00893327	-2.90365e-05	0.00912634
PL	-0.03264	-0.0228943	-0.0200196
PL	-0.0440625	-0.0253514	-0.00812792
PL	-0.00972173	0.00243622	0.00364896
PL	-0.048442	-0.0129032	-0.0165491
PL	-0.0327883	-0.0224778	0.00615034
PL	-0.0398022	-0.00558743	0.0135042
PL	-0.0591352	0.00756748	0.00725386
PL	-0.100511	-0.0491486	-0.0212829
PL	-0.0888099	-0.0146829	-0.0273891
PL	-0.071037	-0.0142155	-0.0158462
PL	-0.110196	-0.02841	-0.025265
PL	-0.069294	-0.0213534	0.00552499
PL	-0.0814629	-0.013146	0.00171766
PL	-0.0708897	-0.0171331	-0.0103925
PL	-0.0543502	-0.0171196	-0.00495766
PL	-0.0230016	-0.00349438	0.000567207
PL	-0.0673571	0.00598478	0.0019887
PL	-0.0511476	-0.00294334	-0.00858761
PL	-0.0403426	0.0318939	0.00544091
PL	-0.0647953	-0.0216133	-0.0281112
PL	-0.111897	-0.0327803	-0.0170788
PL	-0.0178523	-0.0132124	-0.00272886
PL	-0.045124	-0.00839019	0.000599269
PL	-0.021839	0.00387043	-0.00228278
MP	-0.0230008	0.00927234	0.00523238
MP	-0.0500676	-0.0116839	0.00297035
MP	-0.0411333	0.011268	0.0061433
MP	-0.0861735	-0.0195141	0.0170307
MP	-0.0707129	-0.0348236	0.0220533
MP	-0.0283911	0.0182117	0.00589029
MP	-0.0982584	-0.0110307	0.0105655
MP	-0.0347622	-0.0192585	-0.00406377
MP	-0.00451088	0.00531238	0.00561569
MP	-0.0314248	-0.00279352	-0.00103165
MP	-0.0179662	0.00416019	-0.00704488
MP	-0.00574049	0.00774201	0.0119413
MP	-0.0102919	0.0117289	0.00238095
MP	-0.0194437	0.00535774	0.00705
MP	-0.0186195	-0.0218037	-0.00680738
MP	-0.012444	0.00571007	0.00600715
MP	0.00403535	-0.00845669	0.00359401
MP	-0.00855368	0.00813545	0.000710434
MP	-0.0207408	-0.0123384	0.0135214
MP	-0.0196792	0.0272918	0.0171679
MP	-0.0312768	-0.00881036	0.00957015
MP	-0.0429506	-0.00181155	-0.00954406
MP	-0.0135779	-0.00354017	0.00488314
MP	-0.0460179	0.00349085	0.0108148
MP	-0.0115459	-0.0012799	0.00505097
MP	-0.027493	0.0057441	0.00864533
MP	-0.0399686	-0.0119967	-0.00340841
MP	-0.000701846	0.0068732	-0.00361946
MP	-0.00690473	0.0103955	0.00229473
MP	-0.0120199	0.00393591	0.00323813
MP	-0.033875	0.00503913	0.0176325
MP	-0.0155958	0.0148127	0.0174937
MP	-0.0388219	0.00612658	0.0185036
MP	0.00719266	0.0157738	-0.00260156
MP	-0.0189419	-0.0111315	0.00995482
MP	-0.0262705	0.00876926	0.0100901
MP	-0.0219803	0.00526402	-0.0011361
MP	-0.0191078	0.0232641	0.00434656

## Sheet: Fig4
V1	netlab	PL1	MP1	MPgtPL1	PL2	MP2	MPgtPL2
R_V1_ROI	1	0.000161794	-0.00646972	NA	0.0497952	0.0673031	3.05291
R_V6_ROI	2	-0.0260941	-0.0116082	3.86443	0.0257962	0.0272377	NA
R_4_ROI	3	-0.0525373	-0.0265512	6.42958	-0.0220193	-0.0298017	NA
R_3b_ROI	3	-0.0456215	-0.0198212	7.08287	-0.0196965	-0.022304	NA
R_POS2_ROI	7	0.0197038	0.00962875	-3.5063	-0.0122336	-0.00526834	NA
R_IPS1_ROI	2	-0.00278141	-0.00677867	NA	0.0588571	0.0446917	-3.50613
R_A1_ROI	8	-0.0298096	-0.018089	4.02155	-0.0180713	-0.0124661	NA
R_PSL_ROI	4	-0.00958262	-0.0188694	-2.76446	-0.00438503	0.00127237	NA
R_5m_ROI	3	-0.0374935	-0.0105571	7.00554	-0.014337	-0.0157014	NA
R_5mv_ROI	4	-0.0399079	-0.0255578	4.17707	-0.0113346	-0.0144984	NA
R_5L_ROI	3	-0.0332797	-0.0134996	5.55849	-0.0151077	-0.0154056	NA
R_24dd_ROI	3	-0.0531302	-0.0278944	6.86688	-0.0252418	-0.030282	NA
R_24dv_ROI	3	-0.0384611	-0.0227357	5.10461	-0.0233391	-0.02079	NA
R_7AL_ROI	3	-0.031878	-0.0216931	3.02638	-0.00441911	-0.00884507	NA
R_VIP_ROI	2	-0.0148642	-0.0106433	NA	0.0368445	0.0234918	-2.71629
R_1_ROI	3	-0.0459825	-0.0199164	6.41755	-0.0141893	-0.023278	NA
R_2_ROI	3	-0.0436937	-0.0255298	5.24702	-0.00731746	-0.0143531	NA
R_3a_ROI	3	-0.0516122	-0.0261614	6.79393	-0.0187733	-0.0224411	NA
R_6d_ROI	3	-0.0383628	-0.0234479	4.37469	-0.0240834	-0.0268266	NA
R_6mp_ROI	3	-0.0442648	-0.0256086	5.10207	-0.0259128	-0.0290714	NA
R_p32pr_ROI	4	-0.0184555	-0.0274842	-2.67739	-0.0270855	-0.0246132	NA
R_8BM_ROI	7	0.021197	0.0119679	-2.99991	-0.0313846	-0.0276758	NA
R_IFJa_ROI	6	0.00409501	-0.00370287	-2.67745	-0.00536901	-0.00285978	NA
R_IFSp_ROI	7	0.0117383	0.00242163	-3.22537	-0.00825647	-0.00892791	NA
R_IFSa_ROI	4	0.0117625	-0.00374775	-4.96648	-0.0141996	-0.0150478	NA
R_46_ROI	4	0.0171784	0.00358119	-3.77237	-0.0292939	-0.0267773	NA
R_a9-46v_ROI	7	0.0236365	0.0133882	-3.21493	-0.0241182	-0.02059	NA
R_9-46d_ROI	4	0.0196787	0.00484845	-4.0481	-0.0326333	-0.0282976	NA
R_43_ROI	4	-0.0367838	-0.0271939	2.79212	-0.0273093	-0.0257786	NA
R_OP4_ROI	3	-0.0459427	-0.0284408	4.75742	-0.0228118	-0.0217551	NA
R_OP1_ROI	3	-0.0444427	-0.0243253	6.12087	-0.0188772	-0.0187983	NA
R_OP2-3_ROI	3	-0.0391484	-0.02262	5.17253	-0.0184567	-0.0166473	NA
R_RI_ROI	3	-0.0478467	-0.026484	6.00943	-0.020179	-0.0115364	NA
R_PFcm_ROI	4	-0.0390955	-0.0276758	3.50893	-0.0173821	-0.0146695	NA
R_TA2_ROI	8	-0.0181554	-0.0107818	3.12874	-0.0184609	-0.0126167	NA
R_FOP4_ROI	4	-0.00641705	-0.0158818	-3.22457	-0.0228314	-0.0228412	NA
R_MI_ROI	4	-0.00693035	-0.0170038	-3.64113	-0.0171123	-0.0173425	NA
R_AVI_ROI	7	0.0117846	0.00372724	-3.17026	-0.0209907	-0.0179167	NA
R_AAIC_ROI	12	0.00674569	0.00447907	NA	-0.015957	-0.00781165	2.71576
R_FOP2_ROI	3	-0.0291899	-0.0202565	3.35884	-0.0161992	-0.0162383	NA
R_EC_ROI	9	0.00879468	0.00765676	NA	-0.00447723	0.00593555	2.82687
R_ProS_ROI	1	-0.0186726	-0.00482274	5.4248	0.0168112	0.00837746	NA
R_PeEc_ROI	11	0.00681781	0.00555292	NA	-0.00560833	0.00704283	2.96726
R_PBelt_ROI	8	-0.0357488	-0.0192885	4.99992	-0.0196831	-0.0125699	NA
R_A5_ROI	6	-0.0183063	-0.00677261	3.17017	-0.014415	-0.0107537	NA
R_TGd_ROI	9	0.0106894	0.0130303	NA	-0.0124555	-0.000527588	2.94708
R_TE1p_ROI	7	0.017399	0.00791161	-3.05515	0.00316366	0.00783252	NA
R_TE2a_ROI	9	0.0171389	0.00776952	-2.81396	-0.0135869	0.00333548	3.63222
R_TF_ROI	11	0.0103184	0.00502747	NA	0.00119514	0.0170314	3.40313
R_DVT_ROI	1	-0.0172874	-0.00720426	2.9558	0.0270647	0.0248518	NA
R_PF_ROI	4	-0.0112695	-0.0207904	-2.74084	-0.0150762	-0.0150449	NA
R_PFm_ROI	7	0.0277624	0.0188776	-2.79644	-0.0233074	-0.0170645	NA
R_VMV1_ROI	2	-0.0146496	-0.00554356	3.02872	0.0393002	0.0374773	NA
R_pOFC_ROI	12	0.0134906	0.0111359	NA	-0.0084917	0.00188485	2.91773
R_Ig_ROI	3	-0.0420669	-0.0231561	5.99672	-0.0215023	-0.0174411	NA
R_p47r_ROI	7	0.0190948	0.00869749	-3.50106	-0.0186176	-0.0180616	NA
R_TGv_ROI	6	0.00887918	0.00658255	NA	-0.0121487	0.000515947	3.13326
R_MBelt_ROI	8	-0.0241613	-0.0169385	3.07404	-0.0193841	-0.0151935	NA
R_LBelt_ROI	8	-0.0331966	-0.0188183	4.76684	-0.0173911	-0.0099699	NA
R_A4_ROI	8	-0.0300291	-0.01806	3.43285	-0.0174095	-0.0157015	NA
R_TE1m_ROI	7	0.0229899	0.0131639	-2.9784	-0.012361	-0.00392861	NA
R_a32pr_ROI	4	0.00655924	-0.00484223	-3.64407	-0.0296211	-0.0276819	NA
L_V1_ROI	1	-0.00151338	-0.00451469	NA	0.0536534	0.0703674	2.94172
L_V6_ROI	2	-0.0219777	-0.00909582	3.30386	0.026831	0.027063	NA
L_4_ROI	3	-0.0548707	-0.0292574	6.19988	-0.0239804	-0.0313623	NA
L_3b_ROI	3	-0.0460825	-0.0236479	5.96352	-0.0177788	-0.0224458	NA
L_A1_ROI	8	-0.0314868	-0.0188889	4.6927	-0.0145945	-0.0139765	NA
L_STV_ROI	6	-0.0095871	-0.0121225	NA	0.00652759	-0.00866863	-3.4633
L_POS1_ROI	9	0.0119518	0.0221588	3.20096	-0.0026889	-0.00675803	NA
L_5m_ROI	3	-0.0335605	-0.014092	4.87962	-0.0148093	-0.0116004	NA
L_5mv_ROI	4	-0.0372179	-0.0256425	2.91184	-0.0146163	-0.0185739	NA
L_5L_ROI	3	-0.0384821	-0.0198655	5.05419	-0.0188014	-0.0191195	NA
L_24dd_ROI	3	-0.0482493	-0.0258314	5.88107	-0.0206935	-0.027126	NA
L_24dv_ROI	3	-0.0376931	-0.0224478	5.67977	-0.0229092	-0.0189865	NA
L_7AL_ROI	3	-0.0304942	-0.024718	NA	0.00103722	-0.0123583	-3.06283
L_7Am_ROI	4	-0.0164583	-0.0138392	NA	0.00570177	-0.00811775	-3.29828
L_7PL_ROI	5	-0.00511456	-0.00658654	NA	0.0172443	0.00477066	-3.2151
L_1_ROI	3	-0.0428326	-0.0222916	5.10884	-0.0151332	-0.0230094	NA
L_2_ROI	3	-0.0445044	-0.0288148	4.70477	-0.00882371	-0.0173039	NA
L_3a_ROI	3	-0.0561257	-0.0271368	7.95318	-0.020167	-0.0229108	NA
L_6d_ROI	3	-0.0359108	-0.0250969	3.05739	-0.0184857	-0.0259593	NA
L_6mp_ROI	3	-0.0417558	-0.027364	3.99981	-0.0221351	-0.0272648	NA
L_6r_ROI	4	-0.00689311	-0.0159083	-2.86838	-0.0116808	-0.0171317	NA
L_IFJp_ROI	7	0.00820098	-0.000962919	-3.58892	-0.00485301	-0.00570122	NA
L_IFSa_ROI	7	0.0121761	0.00197295	-3.6483	-0.0119954	-0.0132254	NA
L_p9-46v_ROI	7	0.016775	0.00705481	-3.30055	-0.0190913	-0.0180852	NA
L_46_ROI	4	0.00979468	-0.00458266	-4.12775	-0.0239884	-0.0235586	NA
L_a9-46v_ROI	7	0.0224197	0.0133356	-3.00174	-0.0217963	-0.0210862	NA
L_43_ROI	4	-0.0386643	-0.027534	3.02115	-0.0196181	-0.0239647	NA
L_OP4_ROI	3	-0.0451859	-0.0292643	4.81964	-0.0169029	-0.0222646	NA
L_OP1_ROI	3	-0.0430442	-0.0253552	5.83213	-0.0155016	-0.0183204	NA
L_OP2-3_ROI	3	-0.0402692	-0.0236298	5.73519	-0.0185403	-0.0172085	NA
L_RI_ROI	8	-0.0456809	-0.0256077	6.57328	-0.0157516	-0.0146908	NA
L_PFcm_ROI	4	-0.0402717	-0.0305996	3.41816	-0.0158974	-0.0141171	NA
L_FOP4_ROI	4	-0.00908906	-0.0191423	-3.5386	-0.0201296	-0.0231649	NA
L_MI_ROI	4	-0.00797156	-0.0165561	-3.20272	-0.0191263	-0.0183232	NA
L_AIP_ROI	5	-0.00780239	-0.0108142	NA	0.0128013	0.001101	-3.3796
L_ProS_ROI	1	-0.013907	0.000403844	5.23776	0.0141662	0.00868768	NA
L_PBelt_ROI	8	-0.0356903	-0.0214941	4.86675	-0.0129137	-0.0161937	NA
L_TE1p_ROI	7	0.0216211	0.0134147	-2.71862	0.00437939	0.00260577	NA
L_PHT_ROI	5	0.00562188	-0.00340813	-2.66427	0.0209235	0.0163073	NA
L_PF_ROI	4	-0.0080051	-0.0219549	-4.28734	-0.00973538	-0.0160741	NA
L_VMV1_ROI	2	-0.0180926	-0.00425497	4.8096	0.0329191	0.029016	NA
L_Ig_ROI	3	-0.0375858	-0.0231541	5.00102	-0.0153002	-0.0181039	NA
L_MBelt_ROI	8	-0.0242697	-0.0180125	2.79236	-0.0159307	-0.0162546	NA
L_LBelt_ROI	8	-0.034501	-0.021088	4.28311	-0.0135324	-0.0154377	NA
L_A4_ROI	8	-0.034004	-0.0218835	3.45282	-0.0112738	-0.0167664	NA
THA-VPm-rh	3	0.00296998	-0.00519031	-4.63457	-0.00677803	-0.0041052	NA
THA-VAi-rh	7	0.0129924	-0.00214991	-6.25111	-0.0156166	-0.012298	NA
THA-VAs-rh	7	0.0163615	0.00223563	-5.68942	-0.0135887	-0.0117572	NA
THA-DAm-rh	7	0.0144237	0.00107165	-5.4755	-0.0119582	-0.00804843	NA
THA-DAl-rh	1	0.00549103	-0.00587434	-5.03477	-0.00900781	-0.00788275	NA
PUT-VA-rh	4	0.00547189	-0.00460082	-4.84361	-0.0091837	-0.0149861	NA
PUT-DA-rh	4	0.00800219	-0.00638604	-7.40488	-0.0119316	-0.0108301	NA
PUT-VP-rh	4	0.00310093	-0.00871553	-5.30606	-0.0100094	-0.00758229	NA
PUT-DP-rh	4	0.00560321	-0.00612907	-5.127	-0.0137715	-0.00721138	NA
CAU-VA-rh	7	0.0123745	0.00445229	-4.13901	-0.0159756	-0.0138955	NA
CAU-DA-rh	7	0.0164975	0.00699653	-4.12173	-0.0191051	-0.0159788	NA
CAU-body-rh	7	0.015563	0.00443139	-5.17513	-0.016414	-0.0145443	NA
CAU-tail-rh	7	0.0140576	0.00149713	-6.4904	-0.0133258	-0.00948515	NA
aGP-rh	4	0.00579374	0.000651999	-3.01132	-0.0101592	-0.00712775	NA
THA-VPm-lh	3	0.00288673	-0.00381309	-3.60265	-0.0079665	-0.00572582	NA
THA-VAi-lh	7	0.0130685	0.000396886	-5.23413	-0.0153098	-0.0112243	NA
THA-VAs-lh	7	0.0159789	0.00332685	-5.05534	-0.0162295	-0.011681	NA
THA-DAm-lh	7	0.0136799	0.00371142	-4.39078	-0.0129339	-0.0135287	NA
THA-DAl-lh	1	0.00816043	-0.0049517	-5.55534	-0.0134761	-0.0105746	NA
PUT-VA-lh	4	0.00618126	-0.00228525	-3.62223	-0.0137021	-0.015477	NA
PUT-DA-lh	4	0.00588564	-0.00522004	-5.8729	-0.0143654	-0.0131183	NA
PUT-VP-lh	4	0.00144809	-0.00903845	-4.58378	-0.0135645	-0.0135003	NA
PUT-DP-lh	4	0.0041669	-0.0051902	-4.23979	-0.0142046	-0.0108744	NA
CAU-body-lh	7	0.0154264	0.00953437	-2.66003	-0.0135435	-0.0133868	NA
CAU-tail-lh	7	0.0131565	0.00603191	-3.52364	-0.0110833	-0.00729932	NA
aGP-lh	4	0.00593824	0.00147861	-2.66334	-0.00801519	-0.00724131	NA
Left_V¬†	3	0.00344742	-0.00606381	-3.31021	-0.00322223	0.000225887	NA
Right_V	3	0.00333444	-0.00498862	-2.85058	0.000500648	0.00152063	NA
Left_VI	4	0.00959065	-0.00668652	-4.72952	0.00461717	0.00890088	NA
Right_VI	4	0.00926989	-0.002157	-3.36656	0.00798757	0.0107392	NA
Vermis_CrusI	10	0.00395752	0.00131559	-2.99818	-0.00178338	-0.00170252	NA
Vermis_CrusII	2	0.00819148	-0.00016845	-3.39169	0.0187831	0.0187509	NA
Left_VIIb¬†	5	0.0110375	-0.000113428	-3.61554	0.0262143	0.0362509	NA
Right_VIIb	5	0.0113048	-0.00149847	-4.34741	0.0217149	0.0286807	NA
Left_VIIIa	5	0.00459343	-0.00447272	-3.01487	0.0240895	0.0292072	NA
Right_VIIIa	5	0.00579769	-0.00539652	-3.55349	0.0233046	0.0262276	NA
Left_VIIIb¬†	3	0.00656823	-0.00351911	-3.61675	0.0169537	0.0253521	NA
Right_VIIIb	3	0.00601248	-0.00365745	-3.44115	0.0202321	0.0240698	NA
Vermis_IX	1	0.00999924	0.00315537	-2.92476	0.0121564	0.0173657	NA
Left_X	7	0.0100075	-0.000365984	-4.59207	0.0145824	0.0171937	NA
Vermis_X	7	0.00880921	0.00257556	-3.9264	0.00304276	0.00350963	NA
Right_X	7	0.00901306	0.000592036	-3.67908	0.0188421	0.017893	NA

## Sheet: Fig6a
treat	BPnd(putamen)
PL	3.70766
MP	2.66341
MP	3.62506
PL	3.64139
MP	3.62674
PL	4.1683
PL	3.88307
MP	3.76495
PL	4.12855
MP	3.63707
MP	2.8088
PL	3.29043
PL	3.31235
MP	3.26513
MP	3.0944
PL	4.70427
PL	3.53937
MP	2.98356
MP	3.28549
PL	3.9655
PL	3.95439
MP	2.89802
MP	2.76025
PL	3.50321
PL	4.34654
MP	3.71538
MP	2.95008
PL	4.00133
MP	3.55361
PL	4.52994
PL	3.73859
PL	3.56632
MP	3.65776
MP	2.99743
PL	3.49665
PL	3.55824
MP	3.57915
MP	2.46248
PL	3.86855
PL	3.27303
MP	3.47206
MP	3.16215
PL	3.54119
MP	3.60601
PL	4.65213
PL	3.89452
MP	3.19634
PL	3.94188
MP	4.14478
PL	4.26684
PL	4.51822
MP	4.70035
MP	3.48776
PL	3.77443
MP	3.39456
PL	3.88252
PL	3.29388
MP	3.08702
PL	4.04902
MP	4.21996
MP	2.88817
PL	3.72738
PL	3.51671
MP	3.01324
MP	3.71684
PL	4.18146
PL	3.40814
MP	3.44544
MP	2.85832
PL	3.61397
PL	3.8366
MP	3.10713
MP	3.0323
PL	3.84118
PL	3.7713
MP	3.28293

## Sheet: Fig6b_top1
PLS comp	explained_variance
1	10.25
2	10.7447
3	9.16821
4	11.4065
5	4.3368
6	5.53488
7	2.74274
8	9.13498
9	5.00773
10	2.01592
11	1.95175
12	1.52898
13	1.95169
14	1.86482
15	1.61983
16	1.14559
17	1.24388
18	1.17813
19	1.391
20	1.36344

## Sheet: Fig6b_top2
measured D1	fitted D1
2.87169	2.77742
3.51845	3.27238
2.3665	2.36783
2.50281	2.6339
2.08636	2.25674
2.66197	2.89677
2.63572	2.68395
2.281	2.54185
3.0471	2.94105
2.47129	2.5044
2.33149	1.95924
2.0582	2.48271
2.47588	2.88878
3.08662	3.09721
2.99469	3.02832
2.94116	2.80244
2.86108	2.75798
2.93632	2.939
2.76546	2.56073
2.58669	2.47708
2.34914	2.69772
2.44186	2.5799
3.13927	2.96897
2.99091	2.94974
3.15912	3.24857
3.14304	3.08941
3.04634	3.03372
2.62641	2.80081
2.63977	2.62546
3.1421	2.8675
3.02928	2.88194
3.14668	3.19565
3.08612	2.93084
2.89619	2.83037
2.60642	2.63868
2.43783	2.26655
2.82977	2.68644
2.67609	2.70474

## Sheet: Fig6b_top3
measured D1	predicted D1
2.87169	2.82966
3.51845	3.03614
2.3665	2.81008
2.50281	2.454
2.08636	2.26429
2.66197	2.91497
2.63572	2.94656
2.281	2.59998
3.0471	2.83055
2.47129	2.67955
2.33149	2.74817
2.0582	2.86864
2.47588	2.87379
3.08662	2.71602
2.99469	2.96223
2.94116	2.87569
2.86108	2.81132
2.93632	2.5787
2.76546	2.69247
2.58669	2.55598
2.34914	2.65352
2.44186	2.81133
3.13927	3.07059
2.99091	2.97534
3.15912	2.9651
3.14304	2.82472
3.04634	2.87266
2.62641	2.8058
2.63977	2.61548
3.1421	2.87864
3.02928	2.86802
3.14668	2.58118
3.08612	2.83124
2.89619	2.56279
2.60642	2.81742
2.43783	2.47879
2.82977	2.83525
2.67609	2.8347

## Sheet: Fig6b_top4
D1	PLS factors D1	comp
2.87169	1.52256	1
3.51845	9.87955	1
2.3665	-0.505455	1
2.50281	1.78979	1
2.08636	-0.641475	1
2.66197	2.31278	1
2.63572	-1.03768	1
2.281	-5.74316	1
3.0471	4.85201	1
2.47129	-6.5838	1
2.33149	-15.76	1
2.0582	-6.81895	1
2.47588	0.643832	1
3.08662	7.19875	1
2.99469	0.0316823	1
2.94116	-1.38393	1
2.86108	-3.60443	1
2.93632	2.23038	1
2.76546	-0.471223	1
2.58669	1.00295	1
2.34914	-1.42597	1
2.44186	-1.99883	1
3.13927	4.51369	1
2.99091	-0.441245	1
3.15912	7.55798	1
3.14304	0.751541	1
3.04634	1.79898	1
2.62641	1.35487	1
2.63977	-4.37249	1
3.1421	-0.925776	1
3.02928	0.525137	1
3.14668	3.83399	1
3.08612	7.03334	1
2.89619	1.04511	1
2.60642	4.73286	1
2.43783	-5.47045	1
2.82977	-4.92902	1
2.67609	-2.49797	1
2.87169	-1.67011	2
3.51845	1.75522	2
2.3665	-11.6734	2
2.50281	-6.60944	2
2.08636	-14.9939	2
2.66197	0.952438	2
2.63572	-0.876805	2
2.281	1.52249	2
3.0471	-1.36888	2
2.47129	1.56905	2
2.33149	-2.24543	2
2.0582	1.22671	2
2.47588	3.14696	2
3.08662	0.136849	2
2.99469	8.46634	2
2.94116	3.38541	2
2.86108	5.23379	2
2.93632	2.41128	2
2.76546	-5.61177	2
2.58669	-10.4243	2
2.34914	0.129062	2
2.44186	-2.76367	2
3.13927	0.0117965	2
2.99091	6.67021	2
3.15912	4.40591	2
3.14304	9.34602	2
3.04634	6.04506	2
2.62641	-0.683031	2
2.63977	2.16119	2
3.1421	4.77507	2
3.02928	3.10449	2
3.14668	8.19113	2
3.08612	-4.89197	2
2.89619	0.707787	2
2.60642	-10.7748	2
2.43783	-7.60031	2
2.82977	4.90966	2
2.67609	1.9239	2

## Sheet: Fig6b_bottom1
PLS comp	explained_variance
1	9.13476
2	10.7955
3	12.3474
4	10.468
5	5.33972
6	3.84077
7	4.92566
8	4.54664
9	3.1004
10	2.37098
11	3.13254
12	1.64544
13	2.9309
14	2.01596
15	1.83228
16	1.68685
17	1.41405
18	1.14674
19	1.44026
20	1.2087

## Sheet: Fig6b_bottom2
measured D1	fitted D1
2.87169	2.9558
3.51845	3.07997
2.3665	2.61119
2.50281	2.37572
2.08636	2.1778
2.66197	2.99055
2.63572	2.77325
2.281	2.42011
3.0471	2.79368
2.47129	2.44576
2.33149	2.50591
2.0582	2.29877
2.47588	2.44812
3.08662	2.77247
2.99469	2.78874
2.94116	2.72332
2.86108	2.86868
2.93632	3.03217
2.76546	2.76617
2.58669	2.67014
2.34914	2.40796
2.44186	2.60094
3.13927	3.50976
2.99091	2.89441
3.15912	2.88199
3.14304	2.98619
3.04634	3.00587
2.62641	2.55267
2.63977	2.68582
3.1421	2.8503
3.02928	2.82652
3.14668	3.4256
3.08612	2.98547
2.89619	2.74775
2.60642	2.71784
2.43783	2.61392
2.82977	2.81399
2.67609	2.86148

## Sheet: Fig6b_bottom3
measured D1	predicted D1
2.87169	3.21574
3.51845	3.21254
2.3665	2.7681
2.50281	2.89745
2.08636	2.64754
2.66197	2.88993
2.63572	2.54941
2.281	2.68957
3.0471	3.02844
2.47129	2.67631
2.33149	2.99501
2.0582	2.68149
2.47588	2.76682
3.08662	3.23933
2.99469	2.65713
2.94116	3.11592
2.86108	2.64728
2.93632	2.75724
2.76546	2.86642
2.58669	2.69525
2.34914	2.7491
2.44186	2.59198
3.13927	3.11044
2.99091	2.71191
3.15912	2.97101
3.14304	2.70035
3.04634	2.97723
2.62641	2.75099
2.63977	2.84162
3.1421	2.69119
3.02928	2.95159
3.14668	2.97792
3.08612	2.74375
2.89619	2.77936
2.60642	3.01978
2.43783	2.6403
2.82977	2.50479
2.67609	2.78323

[truncated: 2 more sheets: Fig6b_bottom4, Fig8b]
